# Supplementary material for: Anti-Inflammatory Effects of RTD-1 in a Murine Model of Chronic Pseudomonas aeruginosa Lung Infection: Inhibition of NF-κB, Inflammasome Gene Expression, and Pro-IL-1β Biosynthesis
Source: Antibiotics (Basel). 2021 Aug 26;10(9):1043. doi: 10.3390/antibiotics10091043 (PMC8466744; doi:10.3390/antibiotics10091043)
Supplement: Supplementary file 1 [file antibiotics-10-01043-s001.zip]

Archive with 1 entries (1 files):
- antibiotics-1335612-supplementary.pdf
